# Supplementary material for: A Novel Genotype of Orientia tsutsugamushi in Human Cases of Scrub Typhus from Southeastern India
Source: Microorganisms. 2025 Feb 4;13(2):333. doi: 10.3390/microorganisms13020333 (PMC11858592; doi:10.3390/microorganisms13020333)
Supplement: Supplementary file 1 [file microorganisms-13-00333-s001.zip]

Archive with 1 entries (1 files):
- microorganisms-3336791-supplementary.pdf
